# Supplementary material for: Prevalences of inherited red blood cell disorders in pregnant women of different ethnicities living along the Thailand-Myanmar border
Source: Wellcome Open Res. 2017 Nov 2;2:72. Originally published 2017 Aug 24. [Version 2] doi: 10.12688/wellcomeopenres.12338.2 (PMC5686509; doi:10.12688/wellcomeopenres.12338.2)
Supplement: Supplementary file 1 [file wellcomeopenres-2-14103-s0001.tgz]

Archive with 1 entries (1 files):
- 6cc6f070-f626-4705-a1de-73578acde272.docx
